# Supplementary material for: Associations between Animal Welfare Indicators and Animal-Related Factors of Slaughter Cattle in Austria
Source: Animals (Basel). 2022 Mar 5;12(5):659. doi: 10.3390/ani12050659 (PMC8909719; doi:10.3390/ani12050659)
Supplement: Supplementary file 1 [file animals-12-00659-s001.zip]

Archive with 1 entries (1 files):
- animals-1605345-supplementary.pdf
